# Supplementary material for: Low Temperature Storage Stimulates Fruit Softening and Sugar Accumulation Without Ethylene and Aroma Volatile Production in Kiwifruit
Source: Front Plant Sci. 2019 Jul 5;10:888. doi: 10.3389/fpls.2019.00888 (PMC6625211; doi:10.3389/fpls.2019.00888)
Supplement: Supplementary file 1 [file Data_Sheet_1.ZIP]

Archive with 11 entries (8 files):
- Supplementary material/
- Supplementary material/Supplementary Figure 3.pptx
- __MACOSX/
- __MACOSX/Supplementary material/
- __MACOSX/Supplementary material/._Supplementary Figure 3.pptx
- Supplementary material/Supplementary Figure 2.pptx
- __MACOSX/Supplementary material/._Supplementary Figure 2.pptx
- Supplementary material/Supplementary Figure 1.pptx
- __MACOSX/Supplementary material/._Supplementary Figure 1.pptx
- Supplementary material/Supplementary Table 1.docx
- __MACOSX/Supplementary material/._Supplementary Table 1.docx
